# Supplementary material for: A Novel Role for Pro-Coagulant Microvesicles in the Early Host Defense against Streptococcus pyogenes
Source: PLoS Pathog. 2013 Aug 1;9(8):e1003529. doi: 10.1371/journal.ppat.1003529 (PMC3731245; doi:10.1371/journal.ppat.1003529)
Supplement: Table S1 — Result of proteomic analysis of ctrl-MVs and pro-coagulant MVs from PBMCs. All identified proteins are listed, with a false discovery rate of 1%. (XLSX) [file ppat.1003529.s004.xlsx]

## Sheet: Sheet1
id	dime_key	total	max	min	n	pro-coagulant MVs	Ctrl. MVs			N_pro-coagulant MVs	N_Ctrl- MVs			N_pro-coagulant MVs/N_Ctrl. MVs
58	Leukocyte surface antigen CD47 precursor (Integrin-associated protein) (IAP) (Antigenic surface dete (sp|Q08722|CD47_HUMAN; 562483)	3.91833e+06	2.55057e+06	1367753	2	2.55057e+06	0			0.000516829	0			#DIV/0!
25	Proteolipid protein 2 (Intestinal membrane A4 protein) (Differentiation-dependent protein A4) (Prote (sp|Q04941|PLP2_HUMAN; 26119)	2.79835e+06	2.79835e+06	2.79835e+06	1	0	0			0	0			#DIV/0!
40	lymphocyte-specific protein tyrosine kinase precursor [Homo sapiens] (ref|NP_005347.3|; 576)	2.77964e+06	1.39256e+06	1.38708e+06	2	1.38708e+06	0			0.000281067	0			#DIV/0!
118	v-yes-1 Yamaguchi sarcoma viral related oncogene homolog [Homo sapiens] (ref|NP_002341.1|; 24139)	1.84769e+06	1.84769e+06	1.84769e+06	1	0	0			0	0			#DIV/0!
4	High affinity immunoglobulin epsilon receptor gamma-subunit precursor (FceRI gamma) (IgE Fc receptor (sp|P30273|FCERG_HUMAN; 1874)	1.64725e+06	932146	715099	2	932146	0			0.000188883	0			#DIV/0!
79	Myristoylated alanine-rich C-kinase substrate (MARCKS) (Protein kinase C substrate, 80 kDa protein, (sp|P29966|MARCS_HUMAN; 22050)	1627519	1.02719e+06	600329	2	1.02719e+06	0			0.000208142	0			#DIV/0!
144	78 kDa glucose-regulated protein precursor (GRP 78) (Heat shock 70 kDa protein 5) (Immunoglobulin he (sp|P11021|GRP78_HUMAN; 25400)	1322679	1322679	1322679	1	1322679	0			0.000268017	0			#DIV/0!
42	lactate dehydrogenase B [Homo sapiens] (ref|NP_002291.1|; 5712)	1.0047e+06	1.0047e+06	1.0047e+06	1	0	0			0	0			#DIV/0!
69	Ras-related protein Rab-7 - Homo sapiens (Human) (sp|P51149|RAB7_HUMAN; 18406)	875840	875840	875840	1	875840	0			0.000177474	0			#DIV/0!
109	4F2 cell-surface antigen heavy chain (4F2hc) (Lymphocyte activation antigen 4F2 large subunit) (4F2 (sp|P08195|4F2_HUMAN; 4568)	502434	404514	97919.6	2	404514	0			8.19676e-05	0			#DIV/0!
82	guanine nucleotide binding protein (G protein), alpha inhibiting activity polypeptide 3 [Homo sapien (ref|NP_006487.1|; 1241)	467141	300572	166569	2	300572	0			6.09056e-05	0			#DIV/0!
122	Lipocalin-1 precursor (Von Ebner gland protein) (VEG protein) (Tear prealbumin) (TP) (Tear lipocalin (sp|P31025|LCN1_HUMAN; 25649)	288158	288158	288158	1	0	0			0	0			#DIV/0!
11	triosephosphate isomerase 1 [Homo sapiens] (ref|NP_000356.1|; 5513)	278263	278263	278263	1	278263	0			5.6385e-05	0			#DIV/0!
111	Tubulin alpha-1 chain (Alpha-tubulin 1) (Alpha-tubulin isotype M-alpha-1) - Mus musculus (Mouse) (sp|P68369|TBA1_MOUSE; 446130)	35682.6	35682.6	35682.6	1	35682.6	0			7.23044e-06	0			#DIV/0!
34	Leukocyte elastase precursor (EC 3.4.21.37) (Elastase-2) (Neutrophil elastase) (PMN elastase) (Bone (sp|P08246|ELNE_HUMAN; 12014)	5.90751e+07	58911840	24657	3	58911840	138616			0.0119374	4.87329e-06			2449.57
163	Ras-related protein Rap-2a (RbBP-30) - Homo sapiens (Human) (sp|P10114|RAP2A_HUMAN; 7139)	542577	512638	29938.5	2	512638	29938.5			0.000103877	1.05254e-06			98.692
22	Chain A, Nmr Structure Of Human Cofilin (pdb|1Q8G|A; 4709)	1.00673e+08	9.31022e+07	383683	3	9.31022e+07	7.18725e+06			0.0188655	0.00025268			74.6617
137	integrin, beta 2 precursor [Homo sapiens] (ref|NP_000202.2|; 16745)	1.25448e+08	71464551	9.72378e+06	3	71464551	9.72378e+06			0.014481	0.000341856			42.36
45	Alanyl (Membrane) aminopeptidase (Aminopeptidase N, aminopeptidase M, microsomal aminopeptidase, CD13 (tr|Q6GT90|Q6GT90_HUMAN; 8901)	681210	579284	101926	2	579284	101926			0.000117382	3.58339e-06			32.7572
41	annexin VI isoform 1 [Homo sapiens] (ref|NP_001146.2|; 20696)	8.12002e+07	4.05635e+07	1.25115e+07	3	4.05635e+07	1.25115e+07			0.00821947	0.000439862			18.6865
43	annexin A2 isoform 2 [Homo sapiens] (ref|NP_004030.1|; 393888)	161955061	9.14336e+07	31467579	3	9.14336e+07	31467579			0.0185274	0.0011063			16.7472
165	brain abundant, membrane attached signal protein 1 [Homo sapiens] (ref|NP_006308.3|; 19927)	9.97065e+06	4.73661e+06	2.18598e+06	3	4.73661e+06	2.18598e+06			0.00095979	7.6852e-05			12.4888
9	Chain A, Annexin V (Hexagonal Crystal Form) (pdb|1AVH|A; 393838)	3.97142e+07	2.2198e+07	6.03242e+06	3	2.2198e+07	1.14838e+07			0.00449804	0.000403731			11.1412
108	Sodium/potassium-transporting ATPase alpha-1 chain precursor (EC 3.6.3.9) (Sodium pump 1) (Na+/K+ AT (sp|P05023|AT1A1_HUMAN; 395341)	1.26792e+07	7.36026e+06	154156	3	7.36026e+06	5.16484e+06			0.00149143	0.000181579			8.21367
12	Integrin alpha-M precursor (Cell surface glycoprotein MAC-1 alpha subunit) (CR-3 alpha chain) (Leuko (sp|P11215|ITAM_HUMAN; 451816)	6.37328e+07	2.9355e+07	1.27971e+07	3	2.9355e+07	2.15807e+07			0.00594827	0.000758706			7.84002
6	SH3 domain-binding glutamic acid-rich-like protein 3 (SH3 domain-binding protein 1) (SH3BP-1) - Homo (sp|Q9H299|SH3L3_HUMAN; 456)	6784639	3.02169e+06	1.32018e+06	3	2.44278e+06	3.02169e+06			0.000494985	0.000106233			4.65945
1	annexin I [Homo sapiens] (ref|NP_000691.1|; 24988)	2.15391e+08	9.57035e+07	4.4405e+07	3	7.52825e+07	9.57035e+07			0.0152547	0.00336462			4.53385
3	Trypsin precursor (EC 3.4.21.4) - Sus scrofa (Pig) (sp|P00761|TRYP_PIG; 385843)	4.04924e+08	205426322	4.94491e+07	3	150048895	205426322			0.0304048	0.00722211			4.20995
65	Tetraspanin-14 (Tspan-14) (Transmembrane 4 superfamily member 14) (DC-TM4F2) - Homo sapiens (Human) (sp|Q8NG11|TSN14_HUMAN; 3206)	2.02052e+06	1.01371e+06	279467	3	727344	1.01371e+06			0.000147383	3.56387e-05			4.13548
70	(||; 6310391)	2.56823e+06	1.50392e+06	1064308	2	1064308	1.50392e+06			0.000215663	5.28728e-05			4.0789
142	Ras-related protein Rab-10 - Homo sapiens (Human) (sp|P61026|RAB10_HUMAN; 13950)	4.25726e+06	2.55825e+06	1.69901e+06	2	1.69901e+06	2.55825e+06			0.000344274	8.99398e-05			3.82782
37	Lysozyme C precursor (EC 3.2.1.17) (1,4-beta-N-acetylmuramidase C) - Homo sapiens (Human) (sp|P61626|LYSC_HUMAN; 6249)	55587319	27847073	9655529	3	18084717	27847073			0.00366455	0.000979011			3.74311
126	CD44 antigen precursor (Phagocytic glycoprotein I) (PGP-1) (HUTCH-I) (Extracellular matrix receptor- (sp|P16070|CD44_HUMAN; 394884)	3.62115e+07	22639668	1.35718e+07	2	1.35718e+07	22639668			0.00275008	0.000795936			3.45516
28	Leukocyte common antigen precursor (EC 3.1.3.48) (L-CA) (CD45 antigen) (T200) - Homo sapiens (Human) (sp|P08575|CD45_HUMAN; 2150)	9.63781e+07	5.2856e+07	1.37846e+07	3	2.97375e+07	5.2856e+07			0.00602577	0.00185824			3.24273
159	solute carrier family 9 (sodium/hydrogen exchanger), isoform 3 regulator 1 [Homo sapiens] (ref|NP_004243.1|; 11359)	3.77437e+06	1496528	799542	3	799542	1496528			0.000162013	5.2613e-05			3.07934
57	cytochrome b-245, beta polypeptide (chronic granulomatous disease) [Homo sapiens] (ref|NP_000388.2|; 26006)	3.46709e+07	2.26599e+07	1.2011e+07	2	1.2011e+07	2.26599e+07			0.00243381	0.000796646			3.05507
10	Chain A, Crystal Structure Of A Rac-Rhogdi Complex (pdb|1DS6|A; 17180)	8.04405e+07	4.76831e+07	8111835	3	2.46456e+07	4.76831e+07			0.00499398	0.00167638			2.97903
53	HLA class I histocompatibility antigen, B-55 alpha chain precursor (MHC class I antigen B*55) (Bw-55 (sp|P30493|1B55_HUMAN; 429560)	1.93055e+08	1.11307e+08	2.57991e+07	3	5.59495e+07	1.11307e+08			0.0113372	0.00391318			2.89718
127	integrin beta chain, beta 3 precursor [Homo sapiens (ref|NP_000203.2|; 11024)	3.61352e+08	2.32704e+08	1.18989e+07	3	1.16749e+08	2.32704e+08			0.0236571	0.0081811			2.89168
24	keratin 31 [Homo sapiens] (ref|NP_002268.2|; 10828)	1.07381e+08	6.17513e+07	14661267	3	30968280	6.17513e+07			0.00627517	0.00217097			2.89049
147	Leukosialin precursor (Leukocyte sialoglycoprotein) (Sialophorin) (Galactoglycoprotein) (GALGP) (CD4 (sp|P16150|LEUK_HUMAN; 9496)	5053200	3.36604e+06	1.68716e+06	2	1.68716e+06	3.36604e+06			0.000341874	0.000118339			2.88895
150	Neutrophil defensin 1 precursor (HNP-1) (HP-1) (HP1) (Defensin, alpha 1) [Contains: HP 1-56; Neutrop (sp|P59665|DEF1_HUMAN; 23778)	2.13609e+09	1186897762	3.61176e+08	3	588017392	1186897762			0.119151	0.0417274			2.85547
124	Platelet glycoprotein IX precursor (GPIX) (CD42a antigen) - Homo sapiens (Human) (sp|P14770|GPIX_HUMAN; 18412)	1.02687e+07	6906879	3.36182e+06	2	3.36182e+06	6906879			0.000681213	0.000242823			2.80539
113	Monocyte differentiation antigen CD14 precursor (Myeloid cell-specific leucine-rich glycoprotein) [C (sp|P08571|CD14_HUMAN; 388664)	5.52054e+06	3.78335e+06	1.73719e+06	2	1.73719e+06	3.78335e+06			0.000352011	0.00013301			2.6465
49	(||; 10840)	8.40843e+07	5.07527e+07	1.00632e+07	3	2.32684e+07	5.07527e+07			0.00471494	0.0017843			2.64247
2	Intercellular adhesion molecule 3 - Homo sapiens (Human) (tr|Q6PD68|Q6PD68_HUMAN; 12377)	1.3589e+07	8434961	1.36036e+06	3	3.79364e+06	8434961			0.000768714	0.000296545			2.59223
167	Actin, alpha cardiac muscle 1 (Alpha-cardiac actin) - Bos taurus (Bovine) (sp|Q3ZC07|ACTC_BOVIN; 8295)	1.65829e+08	1.14589e+08	51240403	2	51240403	1.14589e+08			0.010383	0.00402855			2.57734
16	(||; 5971)	1.13586e+09	7.52693e+08	5.41549e+07	3	3.29015e+08	7.52693e+08			0.066669	0.0264622			2.51941
33	(||; 5965)	7.53546e+07	53652932	465665	3	2.1236e+07	53652932			0.0043031	0.00188626			2.28129
48	LIM and senescent cell antigen-like domains 1 [Homo sapiens] (ref|NP_004978.2|; 14589)	1.51674e+07	11035200	4.13224e+06	2	4.13224e+06	11035200			0.000837326	0.000387961			2.15827
47	guanine nucleotide binding protein (G protein), alpha inhibiting activity polypeptide 2 [Homo sapien (ref|NP_002061.1|; 17934)	4.85044e+07	3.16642e+07	5377007	3	1.14631e+07	3.16642e+07			0.0023228	0.00111321			2.08658
5	(||; 6200414)	3.55402e+08	2.37662e+08	3.47222e+07	3	8.30173e+07	2.37662e+08			0.016822	0.00835541			2.0133
161	guanine nucleotide-binding protein, beta-2 subunit [Mus musculus] (ref|NP_034442.1|; 23209)	1.38066e+07	8767531	2.0386e+06	3	3.00042e+06	8767531			0.000607982	0.000308237			1.97245
38	Keratin, type II cytoskeletal 2 epidermal (Cytokeratin-2e) (K2e) (CK 2e) - Homo sapiens (Human) (sp|P35908|K22E_HUMAN; 385699)	1.32005e+08	93708955	7.75772e+06	3	3.05384e+07	93708955			0.00618806	0.0032945			1.8783
105	stomatin isoform a [Homo sapiens] (ref|NP_004090.4|; 25331)	1.71607e+07	12946245	4.2145e+06	2	4.2145e+06	12946245			0.000853995	0.000455147			1.8763
50	Myeloperoxidase precursor (EC 1.11.1.7) (MPO) [Contains: 89 kDa myeloperoxidase; 84 kDa myeloperoxid (sp|P05164|PERM_HUMAN; 11169)	1.11544e+08	4.91884e+07	1.58611e+07	3	1.58611e+07	4.91884e+07			0.00321397	0.0017293			1.85854
93	integrin alpha 2b preproprotein [Homo sapiens] (ref|NP_000410.2|; 468950)	7.26428e+08	5.39358e+08	21026275	3	1.66044e+08	5.39358e+08			0.0336459	0.018962			1.77438
125	Chain B, G Protein Heterotrimer Mutant Gi_alpha_1(G203a) Beta_1 Gamma_2 With Gdp Bound (pdb|1GG2|B; 60)	7.22895e+07	5.0558e+07	6.18825e+06	3	1.55432e+07	5.0558e+07			0.00314956	0.00177745			1.77195
8	Chain D, X-Ray Structure Of The Nucleosome Core Particle At 2.5 A Resolution (pdb|1EQZ|D; 1438)	2.84285e+09	2.02582e+09	220605562	3	5.96429e+08	2.02582e+09			0.120856	0.0712211			1.69691
120	CD36 antigen [Homo sapiens] (ref|NP_001001547.1|; 23013)	3.25142e+07	2.43025e+07	1.33779e+06	3	6873886	2.43025e+07			0.00139287	0.000854394			1.63024
29	keratin 9 [Homo sapiens (ref|NP_000217.2|; 10839)	3.72377e+08	2.67974e+08	29534122	3	7.48688e+07	2.67974e+08			0.0151708	0.00942109			1.61031
20	Chain , Ubiquitin (pdb|1UBQ|; 110414)	1.13814e+07	7.18525e+06	1.95793e+06	3	1.95793e+06	7.18525e+06			0.000396741	0.00025261			1.57057
132	Zyxin (Zyxin-2) - Homo sapiens (Human) (sp|Q15942|ZYX_HUMAN; 23590)	5687742	4.50108e+06	1.18666e+06	2	1.18666e+06	4.50108e+06			0.000240456	0.000158243			1.51953
135	Chain A, 14-3-3 Protein Zeta Bound To R18 Peptide (pdb|1A38|A; 24352)	1.26978e+08	9.69113e+07	4.67629e+06	3	2.53907e+07	9.69113e+07			0.00514497	0.00340708			1.51008
67	Platelet glycoprotein Ib beta chain precursor (GP-Ib beta) (GPIbB) (GPIb-beta) (Antigen CD42b-beta) (sp|P13224|GP1BB_HUMAN; 481549)	47928009	35983724	2542641	3	9401644	35983724			0.00190508	0.00126507			1.50591
151	Transforming protein RhoA precursor (Gb) (p21) - Bos taurus (Bovine) (sp|P61585|RHOA_BOVIN; 17904)	1.13301e+07	8.9939e+06	2.33615e+06	2	2.33615e+06	8.9939e+06			0.00047338	0.000316196			1.49711
18	Unc-112-related protein 2 (Kindlin-3) (MIG2-like) - Homo sapiens (Human) (sp|Q86UX7|URP2_HUMAN; 4603)	1.09886e+08	88604855	882433	3	2.03987e+07	88604855			0.00413344	0.00311505			1.32692
56	Chain O, Crystal Structure Of Human Placental Glyceraldehyde-3- Phosphate Dehydrogenase At 1.75 Reso (pdb|1U8F|O; 5485)	122141525	9.72519e+07	3.3834e+06	3	21506201	9.72519e+07			0.00435785	0.00341906			1.27458
23	Actin, cytoplasmic 1 (Beta-actin) - Bos taurus (Bovine) (sp|P60712|ACTB_BOVIN; 22499)	8.6257e+09	6.3038e+09	9.38809e+08	3	1.3831e+09	6.3038e+09			0.28026	0.221621			1.2646
64	ATP synthase subunit alpha, mitochondrial precursor (EC 3.6.3.14) - Homo sapiens (Human) (sp|P25705|ATPA_HUMAN; 11813)	7.5289e+06	6.25584e+06	1273063	2	1273063	6.25584e+06			0.000257964	0.000219935			1.17291
155	moesin [Homo sapiens] (ref|NP_002435.1|; 393857)	2.00454e+08	1.48527e+08	2.35078e+07	3	2.84196e+07	1.48527e+08			0.00575872	0.00522171			1.10284
98	Ras-related protein Rap-1b precursor (GTP-binding protein smg p21B) - Bos taurus (Bovine) (sp|P61223|RAP1B_BOVIN; 6232)	2.14578e+08	1.8046e+08	3.41184e+07	2	3.41184e+07	1.8046e+08			0.0069135	0.00634437			1.08971
123	Elongation factor 1-alpha 2 (EF-1-alpha-2) (Elongation factor 1 A-2) (eEF1A-2) - Bos taurus (Bovine) (sp|Q32PH8|EF1A2_BOVIN; 16401)	1.49289e+07	1.10885e+07	1.79973e+06	3	2.04065e+06	1.10885e+07			0.000413501	0.000389834			1.06071
154	Platelet endothelial cell adhesion molecule precursor (PECAM-1) (EndoCAM) (GPIIA') (CD31 antigen) - (sp|P16284|PECA1_HUMAN; 455745)	1.02045e+07	8681073	1.52342e+06	2	1.52342e+06	8681073			0.000308693	0.000305198			1.01145
39	pyruvate kinase 3 isoform 1 [Homo sapiens] (ref|NP_002645.3|; 394188)	9.63668e+07	8.24681e+07	1.22514e+06	3	12673529	8.24681e+07			0.00256807	0.00289931			0.885752
17	chloride intracellular channel 1 [Homo sapiens] (ref|NP_001279.2|; 21371)	3.75261e+07	32213776	379558	3	4.93272e+06	32213776			0.000999528	0.00113253			0.882563
13	Tubulin alpha-1 chain (Alpha-tubulin 1) (Alpha-tubulin I) - Cricetulus griseus (Chinese hamster) (sp|P68361|TBA1_CRIGR; 446125)	9.08679e+07	7.84004e+07	2.73658e+06	3	9.7309e+06	7.84004e+07			0.00197179	0.0027563			0.715377
30	Filamin A, alpha (Actin binding protein 280) - Homo sapiens (Human) (tr|Q5HY55|Q5HY55_HUMAN; 26736)	3.11479e+08	2.72801e+08	7.18793e+06	3	3.14902e+07	2.72801e+08			0.00638093	0.00959078			0.665319
91	Platelet basic protein precursor (PBP) (Small inducible cytokine B7) (CXCL7) (Leukocyte-derived grow (sp|P02775|SCYB7_HUMAN; 19297)	1.68262e+08	151186063	1.70759e+07	2	1.70759e+07	151186063			0.00346014	0.0053152			0.650989
138	Tubulin beta-1 chain - Homo sapiens (Human) (sp|Q9H4B7|TBB1_HUMAN; 16310)	3.40465e+06	3.05958e+06	345070	2	345070	3.05958e+06			6.99223e-05	0.000107565			0.650049
92	Chain B, Crystal Structure Of Arp23 COMPLEX (pdb|1K8K|B; 393918)	2.01723e+07	1.77035e+07	475055	3	1.99379e+06	1.77035e+07			0.000404007	0.000622395			0.649117
44	enolase 1 [Homo sapiens] (ref|NP_001419.1|; 160)	6.67374e+07	5.78483e+07	2.49584e+06	3	6.39326e+06	5.78483e+07			0.00129548	0.00203375			0.636991
162	Heat shock cognate 71 kDa protein (Heat shock 70 kDa protein 8) - Homo sapiens (Human) (sp|P11142|HSP7C_HUMAN; 5284)	9.28825e+06	8442978	845277	2	845277	8442978			0.00017128	0.000296827			0.577038
85	Chain A, Crystal Structure Of Arp23 COMPLEX (pdb|1K8K|A; 282040)	2.99427e+07	2.76036e+07	2.33916e+06	2	2.33916e+06	2.76036e+07			0.000473988	0.00097045			0.488422
21	coronin, actin binding protein, 1A [Homo sapiens] (ref|NP_009005.1|; 9528)	8.26225e+07	6.69877e+07	5.4649e+06	3	5.4649e+06	6.69877e+07			0.00110737	0.00235506			0.470206
152	Gelsolin precursor (Actin-depolymerizing factor) (ADF) (Brevin) (AGEL) - Homo sapiens (Human) (sp|P06396|GELS_HUMAN; 25330)	4.06346e+07	37772209	2.86241e+06	2	2.86241e+06	37772209			0.000580016	0.00132795			0.436777
26	Talin-1 - Homo sapiens (Human) (sp|Q9Y490|TLN1_HUMAN; 394178)	5.92355e+08	5.54512e+08	170255	3	3.76724e+07	5.54512e+08			0.00763364	0.0194948			0.391573
156	H2A histone family, member X [Homo sapiens] (ref|NP_002096.1|; 5245)	391126984	366538908	24588076	2	24588076	366538908			0.00498234	0.0128863			0.386639
95	Platelet factor 4 precursor (PF-4) (CXCL4) (Oncostatin A) (Iroplact) - Homo sapiens (Human) (sp|P02776|PLF4_HUMAN; 19296)	4.70017e+08	4.40834e+08	2.91834e+07	2	2.91834e+07	4.40834e+08			0.00591351	0.0154982			0.38156
52	myosin, light chain 6, alkali, smooth muscle and non-muscle isoform 1 [Homo sapiens] (ref|NP_066299.2|; 6099)	4.77298e+07	4.07775e+07	2.04548e+06	3	2.04548e+06	4.07775e+07			0.00041448	0.0014336			0.289118
55	integrin beta 1 isoform 1A precursor [Homo sapiens] (ref|NP_002202.2|; 2852)	1.76198e+07	1.68099e+07	809886	2	809886	1.68099e+07			0.000164109	0.00059098			0.27769
106	aldolase A [Homo sapiens] (ref|NP_000025.1|; 9521)	4.92527e+07	46996269	2.2564e+06	2	2.2564e+06	46996269			0.000457219	0.00165223			0.276728
27	H2B histone family, member F [Homo sapiens] (ref|NP_066406.1|; 21133)	2.32516e+09	2.17245e+09	6.04563e+07	3	9.22532e+07	2.17245e+09			0.0186935	0.0763761			0.244755
136	profilin 1 [Homo sapiens] (ref|NP_005013.1|; 10234)	3.69486e+08	3.53246e+08	3.51514e+06	3	1.27247e+07	3.53246e+08			0.00257843	0.012419			0.20762
60	vinculin isoform meta-VCL [Homo sapiens] (ref|NP_054706.1|; 3171)	8.35807e+07	8.11839e+07	2.39679e+06	2	2.39679e+06	8.11839e+07			0.000485668	0.00285416			0.170162
59	Cathepsin G precursor (EC 3.4.21.20) (CG) - Homo sapiens (Human) (sp|P08311|CATG_HUMAN; 7446)	2.91983e+06	2.8402e+06	79628.9	2	79628.9	2.8402e+06			1.61354e-05	9.98521e-05			0.161593
36	L-plastin [Homo sapiens] (ref|NP_002289.1|; 428358)	1.8876e+08	1.78636e+08	4.75496e+06	3	4.75496e+06	1.78636e+08			0.000963509	0.00628026			0.153419
134	Alpha-actinin-1 (Alpha-actinin cytoskeletal isoform) (Non-muscle alpha-actinin-1) (F-actin cross-lin (sp|P12814|ACTN1_HUMAN; 7743)	1.66245e+08	1.62739e+08	3506154	2	3506154	1.62739e+08			0.00071046	0.00572135			0.124177
80	Heat shock protein HSP 90-alpha 4 (Heat shock protein 90kDa alpha (Cytosolic), class A member 1) - H (tr|Q5CAQ6|Q5CAQ6_HUMAN; 8094)	4.59099e+07	4.49441e+07	965757	2	965757	4.49441e+07			0.000195694	0.00158009			0.12385
140	Chain A, Hemoglobin (Alpha + Met) Variant (pdb|1BZ1|A; 8986)	2.11541e+09	2.07351e+09	1.00976e+07	3	3.18052e+07	2.07351e+09			0.00644476	0.0728978			0.0884082
19	Chain B, Hemoglobin (Deoxy) Mutant With Additional Met At The N-Terminus Of The Beta Chains (pdb|1DXT|B; 3927)	3.37411e+09	3.31816e+09	7.66897e+06	3	4.8286e+07	3.31816e+09			0.00978431	0.116655			0.0838736
62	myosin, heavy polypeptide 9, non-muscle [Homo sapiens] (ref|NP_002464.1|; 17154)	8.41954e+07	8.29546e+07	113583	3	1127215	8.29546e+07			0.00022841	0.00291641			0.078319
141	Thrombospondin-1 precursor - Homo sapiens (Human) (sp|P07996|TSP1_HUMAN; 394117)	8.02591e+08	790839836	1.84114e+06	3	9.90989e+06	790839836			0.00200806	0.0278033			0.0722239
77	ATP synthase subunit beta, mitochondrial precursor (EC 3.6.3.14) - Homo sapiens (Human) (sp|P06576|ATPB_HUMAN; 6125)	2.03542e+07	2.01235e+07	230715	2	230715	2.01235e+07			4.67503e-05	0.000707476			0.0660805
119	Serum albumin precursor - Homo sapiens (Human) (sp|P02768|ALBU_HUMAN; 19284)	2.12803e+08	2.09967e+08	757931	3	2.07792e+06	2.09967e+08			0.000421053	0.00738174			0.0570398
146	Fibrinogen gamma chain precursor - Homo sapiens (Human) (sp|P02679|FIBG_HUMAN; 19713)	1.57879e+08	1.57107e+08	771748	2	771748	1.57107e+08			0.000156381	0.00552336			0.0283127
74	Fibrinogen beta chain precursor [Contains: Fibrinopeptide B] - Homo sapiens (Human) (sp|P02675|FIBB_HUMAN; 19710)	1.13211e+08	1.12864e+08	346960	2	346960	1.12864e+08			7.03053e-05	0.00396793			0.0177184
46	Chain C, Histone Octamer (Chicken), Chromosomal Protein (pdb|2HIO|C; 1437)	2017226524	1955062696	62163828	2	0	1955062696			0	0.0687335			0
166	Beta-parvin (Affixin) - Homo sapiens (Human) (sp|Q9HBI1|PARVB_HUMAN; 17369)	351090496	351090496	351090496	1	0	351090496			0	0.0123432			0
73	Chain A, Glutathione S-Transferase Complexed With S-Nonyl-Glutathione (pdb|12GS|A; 394779)	55616541	55616541	55616541	1	0	55616541			0	0.00195529			0
129	Coagulation factor XIII A chain precursor (Coagulation factor XIIIa) (Protein-glutamine gamma-glutam (sp|P00488|F13A_HUMAN; 524148)	39629562	39629562	39629562	1	0	39629562			0	0.00139324			0
131	Chain , Cyclophilin A (pdb|2CPL|; 16489)	3.67907e+07	3.67907e+07	3.67907e+07	1	0	3.67907e+07			0	0.00129344			0
35	transgelin 2 [Homo sapiens] (ref|NP_003555.1|; 1818)	3.37833e+07	3.32126e+07	570769	2	0	3.32126e+07			0	0.00116764			0
112	Fibrinogen alpha chain precursor [Contains: Fibrinopeptide A] - Homo sapiens (Human) (sp|P02671|FIBA_HUMAN; 19711)	3.24085e+07	3.24085e+07	3.24085e+07	1	0	3.24085e+07			0	0.00113938			0
89	Chain F, Crystal Structure Of Arp23 COMPLEX (pdb|1K8K|F; 130162)	2.79527e+07	2.79527e+07	2.79527e+07	1	0	2.79527e+07			0	0.000982726			0
7	F-actin capping protein subunit beta (CapZ beta) (sp|P47756|CAPZB_HUMAN; 468101)	2.6094e+07	25670626	423351	2	0	25670626			0	0.000902494			0
143	Tubulin beta-1 chain (Beta-tubulin isotype I) (Class I beta tubulin) - Cricetulus griseus (Chinese h (sp|P69893|TBB1_CRIGR; 21303)	2.30065e+07	2.30065e+07	2.30065e+07	1	0	2.30065e+07			0	0.000808833			0
107	Keratin 83 - Homo sapiens (Human) (tr|Q6NT21|Q6NT21_HUMAN; 5957)	21946232	21946232	21946232	1	0	21946232			0	0.000771557			0
66	ras suppressor protein 1 isoform 1 [Homo sapiens] (ref|NP_036557.1|; 2747)	17403351	17403351	17403351	1	0	17403351			0	0.000611844			0
139	phosphoglycerate mutase 1 (brain) [Homo sapiens] (ref|NP_002620.1|; 3365)	16559921	16559921	16559921	1	0	16559921			0	0.000582192			0
76	von Willebrand factor precursor (vWF) [Contains: von Willebrand antigen 2 (von Willebrand antigen II (sp|P04275|VWF_HUMAN; 394886)	14894272	14894272	14894272	1	0	14894272			0	0.000523633			0
101	keratin 82 [Homo sapiens (ref|NP_149022.3|; 5960)	1.40329e+07	1.40329e+07	1.40329e+07	1	0	1.40329e+07			0	0.000493351			0
81	keratin 9 [Homo sapiens] (emb|CAA52924.1|; 385745)	13521811	13521811	13521811	1	0	13521811			0	0.000475382			0
90	peroxiredoxin 6 [Homo sapiens] (ref|NP_004896.1|; 1999)	12349041	12349041	12349041	1	0	12349041			0	0.000434151			0
115	actin related protein 2/3 complex subunit 5 [Homo sapiens] (ref|NP_005708.1|; 1699805)	11969772	11969772	11969772	1	0	11969772			0	0.000420818			0
103	phosphoglycerate kinase 1 [Homo sapiens] (ref|NP_000282.1|; 26309)	10424598	10424598	10424598	1	0	10424598			0	0.000366494			0
130	Platelet glycoprotein V precursor (GPV) (CD42D antigen) - Homo sapiens (Human) (sp|P40197|GPV_HUMAN; 18843)	1.01432e+07	1.01432e+07	1.01432e+07	1	0	1.01432e+07			0	0.000356603			0
153	delta globin [Homo sapiens] (ref|NP_000510.1|; 353929)	9.5997e+06	9.5997e+06	9.5997e+06	1	0	9.5997e+06			0	0.000337494			0
72	multimerin 1 [Homo sapiens] (ref|NP_031377.2|; 19442)	8.75837e+06	8.75837e+06	8.75837e+06	1	0	8.75837e+06			0	0.000307915			0
104	Ig alpha-1 chain C region - Homo sapiens (Human) (sp|P01876|IGHA1_HUMAN; 445154)	7.93769e+06	7.6651e+06	272589	2	0	7.6651e+06			0	0.00026948			0
114	Cell division control protein 42 homolog precursor (G25K GTP-binding protein) - Canis familiaris (Do (sp|P60952|CDC42_CANFA; 369)	7.14123e+06	7.14123e+06	7.14123e+06	1	0	7.14123e+06			0	0.000251062			0
128	Histone H2B type F-S (H2B.s) (H2B/s) (sp|P57053|H2BFS_HUMAN; 16698)	6839063	6839063	6839063	1	0	6839063			0	0.000240439			0
157	tropomyosin 4 [Homo sapiens] (ref|NP_003281.1|; 12588)	6.22826e+06	6.22826e+06	6.22826e+06	1	0	6.22826e+06			0	0.000218965			0
99	solute carrier family 25, member 5 [Homo sapiens] (ref|NP_001143.1|; 481381)	5567858	5567858	5567858	1	0	5567858			0	0.000195747			0
169	tyrosine 3-monooxygenase/tryptophan 5-monooxygenase activation protein, beta polypeptide [Homo sapie (ref|NP_003395.1|; 16079)	4.75903e+06	4.75903e+06	4.75903e+06	1	0	4.75903e+06			0	0.000167312			0
168	heat shock 90kDa protein 1, beta [Homo sapiens] (ref|NP_031381.2|; 21707)	4714545	4714545	4714545	1	0	4714545			0	0.000165748			0
63	Poly(rC)-binding protein 1 - Bos taurus (Bovine) (sp|Q5E9A3|PCBP1_BOVIN; 14259)	4.60394e+06	4.60394e+06	4.60394e+06	1	0	4.60394e+06			0	0.000161859			0
121	Chain A, Three-Dimensional Solution Structure Of Apo-Mts1 (pdb|1M31|A; 1581)	4.40656e+06	4.40656e+06	4.40656e+06	1	0	4.40656e+06			0	0.00015492			0
71	Chain E, Crystal Structure Of The Rhoa.Gdp-Rhogdi Complex (pdb|1CC0|E; 11551)	4.29555e+06	4.29555e+06	4.29555e+06	1	0	4.29555e+06			0	0.000151017			0
133	Phosphate carrier protein, mitochondrial precursor (PTP) (Solute carrier family 25 member 3) - Homo (sp|Q00325|MPCP_HUMAN; 6387)	4201751	4201751	4201751	1	0	4201751			0	0.00014772			0
110	Adenylyl cyclase-associated protein 1 (CAP 1 (sp|Q01518|CAP1_HUMAN; 4225627)	3.94051e+06	3.94051e+06	3.94051e+06	1	0	3.94051e+06			0	0.000138535			0
32	vimentin [Homo sapiens] (ref|NP_003371.2|; 2756)	3.86118e+06	3.86118e+06	3.86118e+06	1	0	3.86118e+06			0	0.000135746			0
145	Putative nucleoside diphosphate kinase (EC 2.7.4.6) (NDK) (NDP kinase) - Homo sapiens (Human) (sp|O60361|NDK8_HUMAN; 6615)	3.52545e+06	3.52545e+06	3.52545e+06	1	0	3.52545e+06			0	0.000123943			0
88	Rab GDP dissociation inhibitor beta (Rab GDI beta) (Guanosine diphosphate dissociation inhibitor 2) (sp|P50395|GDIB_HUMAN; 2670)	3.3998e+06	3.3998e+06	3.3998e+06	1	0	3.3998e+06			0	0.000119526			0
78	Chain W, X-Ray Structure Of Human Ribonuclease Inhibitor Complexed With Ribonuclease I (pdb|1Z7X|W; 3781)	3.31133e+06	3.31133e+06	3.31133e+06	1	0	3.31133e+06			0	0.000116416			0
96	F-actin capping protein alpha-1 subunit [Homo sapiens] (ref|NP_006126.1|; 427303)	2.85049e+06	2.85049e+06	2.85049e+06	1	0	2.85049e+06			0	0.000100214			0
116	Protein S100-A11 (S100 calcium-binding protein A11) (Protein S100C) (Calgizzarin) (MLN 70) - Homo sa (sp|P31949|S10AB_HUMAN; 1535)	2.63193e+06	2.63193e+06	2.63193e+06	1	0	2.63193e+06			0	9.253e-05			0
86	Isocitrate dehydrogenase [NADP], mitochondrial precursor (EC 1.1.1.42) (Oxalosuccinate decarboxylase (sp|P48735|IDHP_HUMAN; 8906)	2.43505e+06	2.43505e+06	2.43505e+06	1	0	2.43505e+06			0	8.56082e-05			0
100	Ras GTPase-activating-like protein IQGAP1 (p195) - Homo sapiens (Human) (sp|P46940|IQGA1_HUMAN; 8911)	2.32586e+06	2.16046e+06	165404	2	0	2.16046e+06			0	7.59544e-05			0
164	Endoplasmin precursor (Heat shock protein 90 kDa beta member 1) (94 kDa glucose-regulated protein) ( (sp|P14625|ENPL_HUMAN; 6436)	2.27465e+06	2.27465e+06	2.27465e+06	1	0	2.27465e+06			0	7.9969e-05			0
94	Protein disulfide-isomerase A6 precursor (EC 5.3.4.1) (Protein disulfide isomerase P5) (Thioredoxin (sp|Q15084|PDIA6_HUMAN; 393919)	2.15813e+06	2.15813e+06	2.15813e+06	1	0	2.15813e+06			0	7.58727e-05			0
102	myosin regulatory light chain MRCL3 [Homo sapiens] (ref|NP_006462.1|; 11638)	2.14542e+06	2.14542e+06	2.14542e+06	1	0	2.14542e+06			0	7.54257e-05			0
83	Importin beta-1 subunit (Karyopherin beta-1 subunit) (Nuclear factor P97) (Importin 90) - Homo sapie (sp|Q14974|IMB1_HUMAN; 11028)	1.85262e+06	1.85262e+06	1.85262e+06	1	0	1.85262e+06			0	6.51321e-05			0
84	Macrophage capping protein (Actin-regulatory protein CAP-G) - Homo sapiens (Human) (sp|P40121|CAPG_HUMAN; 447819)	1.60897e+06	1.60897e+06	1.60897e+06	1	0	1.60897e+06			0	5.6566e-05			0
61	Beta-2-microglobulin precursor - Gorilla gorilla gorilla (Lowland gorilla) (sp|P61771|B2MG_GORGO; 8437)	1.52504e+06	1.52504e+06	1.52504e+06	1	0	1.52504e+06			0	5.36152e-05			0
97	phosphogluconate dehydrogenase [Homo sapiens] (ref|NP_002622.2|; 1458684)	1412766	1412766	1412766	1	0	1412766			0	4.96682e-05			0
149	Proteasome activator complex subunit 1 (Proteasome activator 28-alpha subunit) (PA28alpha) (PA28a) ( (sp|Q06323|PSME1_HUMAN; 7408)	1.38269e+06	1.38269e+06	1.38269e+06	1	0	1.38269e+06			0	4.8611e-05			0
75	Ras-related protein Rab-5C (RAB5L) (L1880) - Homo sapiens (Human) (sp|P51148|RAB5C_HUMAN; 10867)	1.22338e+06	1.22338e+06	1.22338e+06	1	0	1.22338e+06			0	4.301e-05			0
158	Prohibitin-2 (B-cell receptor-associated protein BAP37) (Repressor of estrogen receptor activity) (D (sp|Q99623|PHB2_HUMAN; 509338)	1.17837e+06	1.17837e+06	1.17837e+06	1	0	1.17837e+06			0	4.14275e-05			0
160	SLC25A6 protein (Solute carrier family 25 (Mitochondrial carrier; adenine nucleotide translocator), (tr|Q6I9V5|Q6I9V5_HUMAN; 25825)	1.12902e+06	1.12902e+06	1.12902e+06	1	0	1.12902e+06			0	3.96925e-05			0
87	ADP-ribosylation factor 5 [Homo sapiens] (ref|NP_001653.1|; 23412)	1.03649e+06	1.03649e+06	1.03649e+06	1	0	1.03649e+06			0	3.64395e-05			0
54	actin related protein 2/3 complex subunit 1B [Homo sapiens] (ref|NP_005711.1|; 23132)	1.01333e+06	1.01333e+06	1.01333e+06	1	0	1.01333e+06			0	3.56253e-05			0
15	Integrin-linked protein kinase (EC 2.7.11.1) (ILK-1) (ILK-2) (59 kDa serine/threonine-protein kinase (sp|Q13418|ILK_HUMAN; 3993)	1.00595e+06	1.00595e+06	1.00595e+06	1	0	1.00595e+06			0	3.5366e-05			0
117	Ig kappa chain C region - Homo sapiens (Human) (sp|P01834|KAC_HUMAN; 356403)	910910	910910	910910	1	0	910910			0	3.20246e-05			0
148	Ubiquinol-cytochrome-c reductase complex core protein I, mitochondrial precursor (EC 1.10.2.2) - Hom (sp|P31930|UQCR1_HUMAN; 17868)	776204	776204	776204	1	0	776204			0	2.72888e-05			0
51	Ras-related protein Rab-8A (Oncogene c-mel) - Canis familiaris (Dog) (sp|P61007|RAB8A_CANFA; 12589)	764942	764942	764942	1	0	764942			0	2.68928e-05			0
31	Protein S100-A9 (S100 calcium-binding protein A9) (Calgranulin-B) (Migration inhibitory factor-relat (sp|P06702|S10A9_HUMAN; 1574)	642849	642849	642849	1	0	642849			0	2.26004e-05			0
68	myosin IG [Homo sapiens] (ref|NP_149043.1|; 715575)	546688	546688	546688	1	0	546688			0	1.92197e-05			0
14	Chain E, Crystal Structure Of Arp23 COMPLEX (pdb|1K8K|E; 6518)	354514	354514	354514	1	0	354514			0	1.24635e-05			0
										0	0
										0	0
										0	0
				Total		4.93505e+09	2.84441e+10			1	1
